# Supplementary material for: Continuous in vivo Metabolism by NMR
Source: Front Mol Biosci. 2019 Apr 30;6:26. doi: 10.3389/fmolb.2019.00026 (PMC6502900; doi:10.3389/fmolb.2019.00026)
Supplement: Supplementary file 1 [file Table_1.XLSX]

## Sheet: Legends
Supplementary Table 1A. Annotation of NMR data using database matching and manual curation. (a) Matched compound index provided by COLMARm1; (b) Compound name as provided by COLMARm1. The format is specified as CompoundName_isomerNumber_spinSystemNumber; (c) Matching ratio is an output parameter of COLMARm defined as "the ratio of the matched peaks to the total number of peaks of the metabolite";…
Supplementary Table 1B. Annotation of in vivo NMR data by mapping from extract annotations. (a) ID index from initial matching (Supplementary Table 1a); (b) Compound name from initial matching (Supplementary Table 1a); (c) Confidence score for initial matching (Supplementary Table 1a); (d) Quantification Score for compounds in the real-time data: 0 (unannotated), 1 (annotated only), 2 (qualitativ…
Supplementary Table 1C. Summary list of compounds annotated and quantified in the in vivo NMR data.

## Sheet: Supplementary Table 1(A)
Annotations of 2D,1D on Extract
IDa	Nameb	Matching Ratioc	13C RMSDd	1H RMSDe	Uniquenessf	Manual Scoreg	Confidence Scoreh	Identified in 1D?i
1	D_Mannitol_1	1	0.05	0.007	2/4	Good	4	y
2	N_Acetyl_L_Glutamine_1	0.6	0.14	0.014	1/3	Poor	-	n
3	gamma_Aminobutyric_acid_1	0.67	0.18	0.009	1/2	Unknown	-	n
4	Phosphoethanolamine_1	1	0.05	0.003	1/2	Unknown	-	n
5	6_Aminohexanoic_acid_1	0.6	0.18	0.01	3/3	Poor	-	n
6	L_Arabitol_1	0.6	0.11	0.008	0/3	Unknown	-	n
7	D_Aspartate_1	1	0.03	0.004	3/3	Fair	4	n
8	Acetyl_phosphate_1	1	0.07	0.027	0/1	Unknown	-	n
9	Agmatine_1	0.75	0.08	0.006	2/3	Fair	4	y
10	Allantoin_1	1	0.07	0.008	1/1	Unknown	3	y
11	alpha_Ketoglutaric_acid_1	1	0.18	0.013	1/2	Poor	-	n
12	Adenosine_1	0.75	0.03	0.009	5/6	Poor	-	n
13	L_Arginine_1	1	0.03	0.002	1/5	Good	4	n
14	L_Asparagine_1	1	0.05	0.007	3/3	Fair	4	n
15	Benzyl_alcohol_1	0.75	0.22	0.005	2/3	Poor	-	n
16	Cadaverine_1	0.67	0.13	0.003	0/2	Fair	-	n
17	Choline_1	1	0.02	0.006	3/3	Good	4	n
18	Cytidine_1	0.88	0.1	0.012	3/7	Poor	-	n
19	alpha,epsilon_Diaminopimelic_acid_1	0.67	0.2	0.009	0/2	Poor	-	n
20	Ethanolamine_1	1	0.01	0.003	1/2	Good	4	y
21	Fumaric_acid_1	1	0.04	0.001	1/1	Poor	3	y
22	D_Fructose_6_phosphate_1	0.6	0.03	0.017	2/3	Unknown	-	n
23	D_Glucosaminic_acid_1	0.67	0.17	0.012	0/4	Poor	-	n
24	D_Glucuronate_1	0.6	0.2	0.014	1/3	Poor	-	n
25	D_Glucuronate_2	0.6	0.15	0.007	0/3	Poor	-	n
26	L_Glutamine_1	1	0.12	0.002	1/3	Good	4	y
27	L_Glutathione_reduced_1	0.67	0.16	0.01	0/4	Poor	-	n
28	D_Glucose_6_phosphate_1	0.67	0.1	0.003	1/4	Fair	4	y
29	D_Glucose_6_phosphate_2	0.71	0.1	0.01	1/5	Fair	4	y
30	Glycerol_1	1	0.05	0.005	1/3	Fair	4	y
31	Glycine_1	1	0.03	0.004	1/1	Unknown	3	y
32	4_Guanidinobutyric_acid_1	0.67	0.26	0.006	2/2	Poor	-	n
33	N_Acetyl_D_glucosamine_1	1	0.11	0.008	2/7	Poor	3	n
34	N_Acetyl_D_glucosamine_2	0.75	0.08	0.006	2/6	Poor	3	n
35	D_Glucose_1	0.71	0.08	0.008	1/5	Poor	3	y
36	D_Glucose_2	1	0.13	0.008	0/7	Poor	3	y
37	L_Glutamic_acid_1	1	0.05	0.004	2/3	Good	4	y
38	DL_alpha_Glycerol_phosphate_1	0.75	0.2	0.01	0/3	Poor	-	n
39	L_Homocitrulline_1	0.6	0.17	0.021	1/3	Poor	-	n
40	Homoarginine_1	1	0.09	0.008	2/5	Fair	-	n
41	L_Isoleucine_1	1	0.02	0.005	5/6	Good	4	y
42	Lactic_acid_1	1	0.02	0.003	2/2	Good	4	y
43	Leucine_1	1	0.12	0.007	4/5	Good	4	y
44	Lysine_1	1	0.07	0.003	1/5	Good	4	y
45	Malic_acid_1	1	0.14	0.001	3/3	Fair	4	y
46	Methanol_1	1	0.06	0.002	1/1	Poor	3	y
47	5_Methyluridine_1	0.63	0.1	0.013	0/5	Poor	-	n
48	Alanine_1	1	0.02	0.002	2/2	Good	4	y
49	L_Methionine_1	0.75	0.08	0.005	2/3	Poor	3	y
50	L_Ornithine_1	1	0.13	0.01	2/4	Poor	4	y
51	6_Phosphogluconic_acid_1	0.6	0.19	0.025	2/3	Poor	-	n
52	L_Phenylalanine_1	1	0.03	0.006	6/6	Good	4	y
53	Putrescine_1	1	0.05	0.002	1/2	Unknown	-	n
54	Phenethylamine_1	0.6	0.17	0.006	2/3	Poor	-	n
55	L_Proline_1	1	0.03	0.003	6/6	Good	4	y
56	L_Serine_1	1	0.03	0.009	2/2	Good	4	y
57	D_Sorbitol_1	0.63	0.15	0.01	0/5	Poor	-	n
58	L_Tyrosine_1	1	0.16	0.012	4/5	Fair	4	y
59	L_Tartaric_acid_1	1	0.08	0.026	0/1	Unknown	-	n
60	L_Tryptophan_1	0.75	0.06	0.009	6/6	Poor	3	y
61	L_Threonine_1	1	0.05	0.006	3/3	Good	4	y
62	D_Trehalose_1	1	0.08	0.011	3/7	Poor	3	y
63	UDP_1	0.71	0.16	0.018	1/5	Poor	-	n
64	Uridine_1	1	0.05	0.007	3/8	Fair	4	y
65	UTP_1	0.71	0.14	0.014	0/5	Unknown	-	n
66	Uracil_1	1	0.11	0.003	2/2	Good	4	y
67	UDP_GlcNAc_1	1	0.06	0.008	3/16	Fair	4	y
68	UDP_glucuronate_1	0.85	0.13	0.011	0/11	Poor	-	n
69	L_Valine_1	1	0.03	0.001	4/4	Good	4	y
70	Xylitol_1	0.75	0.12	0.015	1/3	Poor	-	n
71	Maltose_1	0.64	0.15	0.009	0/9	Poor	-	n
72	Maltose_2	0.71	0.18	0.007	0/10	Poor	-	n
73	D_Ribose_2	0.83	0.04	0.016	4/5	Fair	4	y
74	Guanosine_1	1	0.13	0.003	0/5	Poor	3	y
75	Glycerophosphocholine_1	1	0.15	0.004	4/8	Poor	3	y
76	Allocystathionine_1	0.6	0.24	0.012	2/3	Poor	3	n
77	Glycyl_L_Leucine_1	0.6	0.09	0.01	3/3	Poor	-	n
78	Propionylglycine_1	0.67	0.13	0.029	1/2	Poor	-	n
79	Dimethylmalonic_acid_1	1	0.1	0.001	0/1	Unknown	-	n
80	Erythrose_1	0.6	0.13	0.01	1/3	Poor	-	n
81	Gulonic_acid_1	0.6	0.18	0.02	1/3	Poor	-	n
82	Dimethyl_sulfone_1	1	0.23	0.006	0/1	Unknown	3	y
83	L_Iditol_1	0.75	0.14	0.006	1/3	Poor	-	n
84	UDP_galactose_1	0.62	0.08	0.007	1/8	Poor	-	n
85	gamma_Glutamylcysteine_1	0.6	0.15	0.011	1/3	Poor	-	n
86	Saccharopine_1	0.88	0.09	0.008	4/7	Fair	4	n
87	UDP_glucose_1	0.93	0.16	0.007	1/13	Good	4	y
88	CDP_choline_1	0.73	0.18	0.005	2/8	Poor	-	n
89	1_Methylguanosine_1	0.75	0.17	0.016	2/6	Poor	-	n
90	Hydroxyphenyllactic_acid_1	0.6	0.13	0.01	1/3	Poor	-	n
91	D-Glucuronic_acid_1	0.6	0.16	0.008	0/3	Poor	-	n
92	Glycogen_1	0.71	0.2	0.007	0/20	Poor	-	n
93	Maltotetraose_1	0.75	0.17	0.01	0/18	Unknown	-	n
94	Maltotetraose_2	0.67	0.16	0.008	0/16	Unknown	-	n
*	citrate	-	-	-	-	-	2	y
*	glucose-1-phosphate	-	-	-	-	-	2	y
*	nicontinate (niacine)	-	-	-	-	-	2	y
*	NAD+	-	-	-	-	-	2	y
a	Matched compound index provided by COLMARm1
b	Compound name as provided by COLMARm. The format is specified as CompoundName_isomerNumber_spinSystemNumber.
c	Matching ratio is an output parameter of COLMARm defined as "the ratio of the matched peaks to the total number of peaks of the metabolite"
d	Average RMSD (root-mean-square deviation) in the 13C dimension between input and database peaks. A smaller magnitude RMSD indicates a better match.
e	Average RMSD (root-mean-square deviation) in the 1H dimension between input and database peaks. A smaller magnitude RMSD indicates a better match.
f	Uniqueness score is an output parameter of COLMARm indicating the uniqueness of the match in the COLMAR database using "the number of cross-peaks in the HSQC spectrum of the mixture that are uniquely assigned" to a metabolite
g	User-indicated score in COLMARm. For this study, "Unknown" indicates no confidence in an assignment, "Poor" indicates having only one peak matching (even for compounds with only one peak), "Fair" indicates a low observed/expected peak ratio, and "Good" indicates a credible annotation.
h	Confidence score as described in Walejko et al.2: (1) putatively characterized compound classes or annotated compounds, (2) matched to literature and/or 1D reference data such as HMDB3 and BMRB4 (3) matched to HSQC, (4) matched to HSQC and validated by HSQC–TOCSY (COLMARm), and (5) validated by spiking the authentic compound into sample.
i	"y" indicates that characteristic peaks were observed in the 1D spectra of extracts. Citrate, G1P, nicontinate, and NAD+ were observed only in 1D spectra.
*	not ID'd using COLMARm

## Sheet: Supplementary Table 1(B)
Mapping to in-vivo data
IDa	Nameb	Confidence Scorec	Extract -> in-vivo mapping notes	Quantification Scored
48	Alanine_1	4	Good for quant.	3
35	D_Glucose_1	3	annot/quant.	3
36	D_Glucose_2	3	annot/quant.	3
28	D_Glucose_6_phosphate_1	4	annot/quant.	3
29	D_Glucose_6_phosphate_2	4	annot/quant.	3
62	D_Trehalose_1	3	OK for quant.	3
21	Fumaric_acid_1	3	Good for quant.	3
74	Guanosine_1	3	Good for quant.	3
49	L_Methionine_1	3	Good for quant.	3
52	L_Phenylalanine_1	4	Quant. possible. Use ~7.4ppm	3
58	L_Tyrosine_1	4	Good for quant. 6.9ppm	3
69	L_Valine_1	4	Good for quant.	3
87	UDP_glucose_1	4	Good for quant. upfield ~5.8ppm	3
66	Uracil_1	4	Good for quant.	3
64	Uridine_1	4	Good for quant.	3
*	citrate	2	Good for quant.	3
*	glucose-1-phosphate	2	Good for quant.	3
13	L_Arginine_1	4	Good for quant, multiplet ~1.7 ppm. Other multiplets overlapped with Lysine. ~3.24, badly overlapped with glucose.	3
*	Succinate	2	Good for quant.	3
17	Choline_1	4	Good for quant.	3
12	Adenosine_1	-	Good for quant. 8.3ppm	3
20	Ethanolamine_1	4	Good for quant., but small and noisy	2
37	L_Glutamic_acid_1	4	Overlapped with glutamine. Could quantify ~2.35ppm.	2
41	L_Isoleucine_1	4	Good for quant. Some overlap.	2
42	Lactic_acid_1	4	chemical shift changes allow discernment from Threonine	2
1	D_Mannitol_1	4	Overlapped with glutamate. Do not quantify, but qualitative OK	2
26	L_Glutamine_1	4	Overlapped with glutamate. Do not quantify, but qualitative OK	2
67	UDP_GlcNAc_1	4	Good for qualitative information about trend, but bad peak shape, cannot trace	2
73	D_Ribose_2	4	removed with water/overlapped. possible quant at 5.4ppm	1
50	L_Ornithine_1	4	Small peaks; difficult to trace	1
61	L_Threonine_1	4	Does not shift ppm, so possible to discern from lactate	1
45	Malic_acid_1	4	too low to trace	1
*	NAD+	2	not confident, but possible annotation	1
60	L_Tryptophan_1	3	Annotate only, overlapped with Uracil	1
43	Leucine_1	4	Overlapped. Do not quantify.	1
44	Lysine_1	4	All overlapped, esp. with Arginine	1
46	Methanol_1	3	cannot annotate	0
9	Agmatine_1	4	cannot annotate	0
10	Allantoin_1	3	cannot annotate	0
82	Dimethyl_sulfone_1	3	overlapping, cannot annotate	0
30	Glycerol_1	4	cannot annotate	0
75	Glycerophosphocholine_1	3	cannot annotate	0
31	Glycine_1	3	cannot annotate	0
55	L_Proline_1	4	cannot annotate	0
56	L_Serine_1	4	cannot annotate	0
*	nicontinate (niacine)	2	cannot annotate	0
a	ID index from initial matching (Supplementary Table 1a)
b	Compound name from initial matching (Supplementary Table 1a)
c	Confidence score for initial matching (Supplementary Table 1a)
d	Quantification Score for compounds in the real-time data: 0 (unannotated), 1 (annotated only), 2 (qualitatively assessed), or 3 (relatively quantifiable)
*	not ID'd using COLMARm1

## Sheet: Supplementary Table 1(C)
Annotations for in-vivo data
Annotated in 1D in-vivo data	Quantified in in-vivo data
alanine	adenosine
glucose	alanine
glucose-6-phosphate	arginine
trehalose	choline
fumarate	citrate
guanosine	ethanol
methionine	formate
phenylalanine	fumarate
tyrosine	glucose
valine	glucose-1-phosphate
UDP-glucose	glutamate
uracil	guanosine
uridine	isoleucine
citrate	lactate
glucose-1-phosphate	phenylalanine
arginine	succinate
succinate	trehalose
choline	tyrosine
adenosine	unknown-179
ribose	uracil
ethanolamine	uridine
glutamic acid	valine
isoleucine
mannitol
glutamine
ornithine
threonine
lactate
malate
UDP-GlcNAc
serine
tryptophan
leucine
lysine

## Sheet: References
References 1) Bingol, K., Li, D. W., Zhang, B. & Bruschweiler, R. Comprehensive Metabolite Identification Strategy Using Multiple Two-Dimensional NMR Spectra of a Complex Mixture Implemented in the COLMARm Web Server. Anal Chem 88, 12411-12418, doi:10.1021/acs.analchem.6b03724 (2016). 2) Walejko, J. M., Chelliah, A., Keller-Wood, M., Gregg, A. & Edison, A. S. Global Metabolomics of the Placenta R…
